# Supplementary material for: BCG Impact on PD-1/PD-L1 Expression in Peripheral Immunocytes of Cancer Patients—A Potential Explanation for Its Activity in Preventing Alzheimer’s Disease
Source: Curr Issues Mol Biol. 2025 Aug 13;47(8):651. doi: 10.3390/cimb47080651 (PMC12384958; doi:10.3390/cimb47080651)
Supplement: Supplementary file 1 [file cimb-47-00651-s001.zip]

Archive with 2 entries (2 files):
- cimb-3741748 a-Sup-Table S1.xlsx
- Figure S1.odp
