# Supplementary material for: BCG Impact on PD-1/PD-L1 Expression in Peripheral Immunocytes of Cancer Patients—A Potential Explanation for Its Activity in Preventing Alzheimer’s Disease
Source: Curr Issues Mol Biol. 2025 Aug 13;47(8):651. doi: 10.3390/cimb47080651 (PMC12384958; doi:10.3390/cimb47080651)
Supplement: Supplementary file 1 [file cimb-47-00651-s001.zip › cimb-3741748 a-Sup-Table S1.xlsx]

## Sheet: Sheet1
	total protein	2023-03-22[11-38-17]			2023-04-04[16-19-16]PD-1 PD-L1 IkB p-IkB					melanoma
			Sample	Primary	Cap	Peak	Name	Position	MW (kDa)	Height	Area	% Area	Width	S/N	Baseline		TP 14-25	p-IkB/TP
			M1 pre	p-IkB	P2:14	2		437	78	543.2	4302.3		7.4	9.2	665.8		492180	0.00874131
			M1 post	p-IkB	P2:15	2		437	77	348	2143.9		5.8	6.6	650.7		421058	0.0050917
			M2 pre	p-IkB	P2:16	2		438	76	1068.9	10308.6		9.1	13.9	882.3		613689	0.0167978
			M2 post	p-IkB	P2:17	2		439	75	957.8	11196.1		11	17.3	835.7		632017	0.0177149
			M3 pre	p-IkB	P2:18	1		437	75	1186.5	15385		12.2	19.7	806.6		543135	0.0283263
			M3 post	p-IkB	P2:19	2		440	77	802.5	7732.7		9.1	16.8	815.1		521782	0.0148198
			M4 pre	p-IkB	P2:20	2		440	76	1179.5	10415		8.3	20.5	616.4		448324	0.023231
			M4 post	p-IkB	P2:21	2		437	74	583.9	5753.9		9.3	12	556.6		378473	0.0152029
			M5 pre	p-IkB	P2:22	2		437	73	1005.5	13154		12.3	24.9	532.4		340752	0.0386029
			M5 post	p-IkB	P2:23	2		439	74	495.9	6183.5		11.7	10.8	589.3		386161	0.0160128
			M6 pre	p-IkB	P2:24	2		448	82	0	0.2		16.2	0	472.7		276035	7.24546e-07
			M6 post	p-IkB	P2:25	2		443	74	1064.7	12164.3		10.7	30.5	572		478870	0.0254021

## Sheet: Sheet2
	melanoma
		Sample	Primary	Cap	Peak	Name	Position	MW (kDa)	Height	Area	% Area	Width	S/N	Baseline	total protein	IkB/TP
		M1 pre	IkB	P2:2	2		438	74	342.1	7606.8		20.9	2.3	2387.9	467085	0.0162857
		M1 post	IkB	P2:3	2		437	76	2427.5	22855		8.8	34.8	2185.3	154713	0.225759
		M2 pre	IkB	P2:4	2		436	76	2985	34927.8		11	43.3	2572.7	413235	0.0845229
		M2 post	IkB	P2:5	2		436	75	4450.6	50913.7		10.7	54.6	2843.8	384633	0.13237
		M3 pre	IkB	P2:6	2		435	75	3695.3	39601.5		10.1	49.7	1504.1	593937	0.0666763
		M3 post	IkB	P2:7	2		437	75	3634.9	40773.6		10.5	49.2	1542.7	565189	0.0721415
		M4 pre	IkB	P2:8	2		437	76	3972.5	41083.3		9.7	51	1837.6	546533	0.0751708
		M4 post	IkB	P2:9	2		437	76	3113.4	31455.3		9.5	28.5	2181.5	449461	0.0699845
		M5 pre	IkB	P2:10	2		438	76	4826.7	44960.7		8.8	43.5	2397.9	465345	0.096618
		M5 post	IkB	P2:11	2		438	76	2436.3	21772.8		8.4	23	2193.2	321353	0.0677535
		M6 pre	IkB	P2:12	2		434	76	0	0.6		53.1	0	1555.3	213006	2.81682e-06
		M6 post	IkB	P2:13	2		438	75	5257.4	58950		10.5	46.7	2241	478870	0.123102

## Sheet: Sheet3
total protein	2023-03-22[11-38-17]			2023-04-04[16-19-16]PD-1 PD-L1 IkB p-IkB					melanoma
		Sample	Primary	Cap	Peak	Name	Position	MW (kDa)	Height	Area	% Area	Width	S/N	Baseline	total protein		PD-L1/TP	1	2	3	4	5	6
		M1 pre	PD-L1	P1:14	7		436	77	148	885.4		5.6	3.4	229.6	492180		0.00179894	0.00179894	0.000276361	0.00146409	0.000641946	0.00170828	0.000570942
		M1 post	PD-L1	P1:15	8		437	77	6	30		4.7	0.2	197	421058		7.12491e-05	7.12491e-05	0.000986208	0.00305971	0.00259411	0.00282551	0.00335352
		M2 pre	PD-L1	P1:16	8		437	75	41.8	169.6		3.8	1.1	193.9	613689		0.000276361
		M2 post	PD-L1	P1:17	7		438	77	207.7	623.3		2.8	6.9	222.1	632017		0.000986208
		M3 pre	PD-L1	P1:18	8		437	78	124.8	795.2		6	4.7	172.3	543135		0.00146409
		M3 post	PD-L1	P1:19	8		439	77	193.3	1596.5		7.8	9.8	157.6	521782		0.00305971
		M4 pre	PD-L1	P1:20	8		439	74	53.1	287.8		5.1	2.3	157.5	448324		0.000641946
		M4 post	PD-L1	P1:21	8		438	73	186.3	981.8		5	7.9	195.8	378473		0.00259411
		M5 pre	PD-L1	P1:22	8		441	77	87.2	582.1		6.3	2.6	181.6	340752		0.00170828
		M5 post	PD-L1	P1:23	8		438	76	93.5	1091.1		11	4.8	155.4	386161		0.00282551
		M6 pre	PD-L1	P1:24	9		447	82	89	157.6		1.7	4.3	121.8	276035		0.000570942
		M6 post	PD-L1	P1:25	8		445	75	183.9	1605.9		8.2	8.9	129.1	478870		0.00335352

## Sheet: Sheet4
							melanoma
		Sample	Primary	Cap	Peak	Name	Position	MW (kDa)	Height	Area	% Area	Width	S/N	Baseline		Cap	total protein	PD-1/TP
		M1 pre	PD1	P1:2	7		438	79	0	0.1		7.3	0	44.2		P1:2	467085	2.14094e-07
		M1 post	PD1	P1:3	9		435	72	0	0		4	0	62.6		P1:3	154714	0
		M2 pre	PD1	P1:4	8		439	81	98.5	569.9		5.4	6.1	69.2		P1:4	413235	0.00137912
		M2 post	PD1	P1:5	9		436	74	54.2	224		3.9	4.1	72.3		P1:5	384634	0.000582372
		M3 pre	PD1	P1:6	10		436	75	14.7	64.1		4.1	1	65.3		P1:6	593938	0.000107924
		M3 post	PD1	P1:7	7		441	76	0	0.1		6.3	0	84.8		P1:7	565190	1.76932e-07
		M4 pre	PD1	P1:8	8		427	67	0	0		3.1	0	66.4		P1:8	546533	0
		M4 post	PD1	P1:9	7		429	70	38.4	222.9		5.5	2.1	74.5		P1:9	449461	0.000495927
		M5 pre	PD1	P1:10	8		433	74	0	0		3.6	0	89.7		P1:10	465345	0
		M5 post	PD1	P1:11	9		425	62	37.7	66.7		1.7	2.4	56.6		P1:11	321353	0.00020756
		M6 pre	PD1	P1:12	8		429	66	79.5	140.6		1.7	6.1	60.3		P1:12	213006	0.000660075
		M6 post	PD1	P1:13	8		427	67	49.8	107.7		2	4.1	65.7		P1:13	23256.4	0.00463098

## Sheet: Sheet5
						NMIBC
																			total protein
		Sample	Primary	Cap	Peak	Name	Position	MW (kDa)	Height	Area	% Area	Width	S/N	Baseline		capillary			(TP)	IkB/TP
		pre1	IkB	P2:2	2		450	62	2331.5	46011.7		18.5	93.7	850.8		2	Sample	pre1	1.65015e+06	0.0278833
		post BCG1	IkB	P2:3	2		457	63	3141.9	84897		25.4	77.8	472.9		3	Sample	post BCG1	2.10132e+06	0.0404017
		pre2	IkB	P2:4	2		456	63	1181.2	31257.4		24.9	40.2	1141		4	Sample	pre2	562062	0.055612
		post BCG2	IkB	P2:5	2		458	64	2498.3	91321.5		34.3	60.6	799.2		5	Sample	post BCG2	2.03604e+06	0.0448525
		pre3	IkB	P2:6	2		445	61	428.9	4956.9		10.9	8.6	1501		6	Sample	pre3	560473	0.00884414
		post BCG3	IkB	P2:7	2		458	64	4454.3	185186		39.1	98.5	701.1		7	Sample	post BCG3	2.00001e+06	0.0925926
		pre4	IkB	P2:8	2		450	60	139.5	1133.9		7.6	3.2	766.9		8	Sample	pre4	895391	0.00126637
		postBCG4	IkB	P2:9	2		460	64	2726	75313.1		26	55.4	1993.8		9	Sample	postBCG4	1.54946e+06	0.048606
		pre5	IkB	P2:10	2		450	62	548.7	8261.9		14.1	10.7	1185.2		10	Sample	pre5	597840	0.0138196
		postBCG5	IkB	P2:11	2		449	61	2120.9	49012.8		21.7	43.9	1410.5		11	Sample	postBCG5	1668266	0.0293795
		pre6	IkB	P2:12	2		453	63	209.5	2320.7		10.4	3.7	1013.2		12	Sample	pre6	261167	0.00888588
		postBCG6	IkB	P2:13	2		451	62	3360	84721.9		23.7	57	976.8		13	Sample	postBCG6	1882863	0.0449963

## Sheet: Sheet6
							NMIBC								total protein				61-77
	Sample	Primary	Cap	Peak	Name	Position	MW (kDa)	Height	Area	% Area	Width	S/N	Baseline		cap			TP	p-IkB/TP
	pre1	p-IkB	P2:14	2		455	63	294.7	6880		21.9	16.9	264.1		14	Sample	pre1	1.26252e+06	0.00544943
	post BCG1	p-IkB	P2:15	2		451	61	767.3	19114.7		23.4	42.6	293.1		15	Sample	post BCG1	1.69265e+06	0.0112928
	pre2	p-IkB	P2:16	3		452	62	208.7	5983.5		26.9	13.6	353.2		16	Sample	pre2	232988	0.0256816
	post BCG2	p-IkB	P2:17	3		449	61	652.2	14931.5		21.5	62	329		17	Sample	post BCG2	1.17672e+06	0.0126891
	pre3	p-IkB	P2:18	3		455	63	128.1	1479.1		10.8	7.2	337.8		18	Sample	pre3	420130	0.00352058
	post BCG3	p-IkB	P2:19	2		457	63	859.4	31511.1		34.4	48.3	220.1		19	Sample	post BCG3	1.61108e+06	0.019559
	pre4	p-IkB	P2:20	4		471	77	74.2	906.3		11.5	4.5	151.3		20	Sample	pre4	86992.9	0.0104181
	postBCG4	p-IkB	P2:21	2		457	65	549.5	18959.7		32.4	31	262.3		21	Sample	postBCG4	716625	0.0264569
	pre5	p-IkB	P2:22	3		454	61	94.1	1517.6		15.1	5	184.2		22	Sample	pre5	427442	0.00355043
	postBCG5	p-IkB	P2:23	3		456	65	531.1	19181.3		33.9	38.1	130.9		23	Sample	postBCG5	1.10964e+06	0.017286
	pre6	p-IkB	P2:24	3		458	65	115.4	2338.3		19	6.9	140.9		24	Sample	pre6	222240	0.0105215
	postBCG6	p-IkB	P2:25	3		462	63	505.3	17079.4		31.8	30.7	230.1		25	Sample	postBCG6	1.56047e+06	0.0109451

## Sheet: Sheet7
2024-07-03[10-50-27]			NMIBC
															total protein
	Sample	Primary	Cap	Peak	Name	Position	MW (kDa)	Height	Area	% Area	Width	S/N	Baseline		Area	PD-1 80/TP
	pre1	PD-1	P1:2	3		473	80	55.9	1000.9		16.8	4.9	135.2		1.65015e+06	0.00060655
	post BCG1	PD-1	P1:3	3		476	85	274	6209.6		21.3	22	160		2.10132e+06	0.00295509
	pre2	PD-1	P1:4	4		480	82	92.5	776.5		7.9	7.4	112		562062	0.00138152
	post BCG2	PD-1	P1:5	4		478	86	337.6	7391		20.6	26.6	123.3		2.03604e+06	0.00363008
	pre3	PD-1	P1:6	5		487	95	123.4	1769.2		13.5	10.9	107.1		560473	0.00315662
	post BCG3	PD-1	P1:7	3		474	85	682	17186		23.7	59.5	188.3		2.00001e+06	0.00859296
	pre4	PD-1	P1:8	4		482	86	82.4	610.9		7	6.1	76.9		895391	0.000682272
	postBCG4	PD-1	P1:9	3		476	85	390.2	9817.5		23.6	36.8	141		1.54946e+06	0.00633607
	pre5	PD-1	P1:10	6		484	92	90.6	953.9		9.9	8	92.5		597840	0.00159558
	postBCG5	PD-1	P1:11	4		472	77	211.1	5627.9		25	17.8	108.4		1668266	0.0033735
	pre6	PD-1	P1:12	3		479	90	0	0.1		5.5	0	73.5		261167	3.82897e-07
	postBCG6	PD-1	P1:13	4		488	90	137.5	3131.9		21.4	13.6	122		1882863	0.00166337

## Sheet: Sheet8
															total protein			total protein	62-77kDa
	Sample	Primary	Cap	Peak	Name	Position	MW (kDa)	Height	Area	% Area	Width	S/N	Baseline		cap			Area	PD-L1/TP
	pre1	PD-L1	P1:14	2		451	62	841	11591.6		12.9	51.5	495.9		14	Sample	pre1	1.26252e+06	0.00918135
	post BCG1	PD-L1	P1:15	2		449	62	1287.7	16698.9		12.2	50.7	601.6		15	Sample	post BCG1	1.69265e+06	0.0106962
	pre2	PD-L1	P1:16	2		454	62	713.4	19695.9		25.9	34.2	297.2		16	Sample	pre2	232988	0.0969772
	post BCG2	PD-L1	P1:17	2		453	62	1266.5	28596.9		21.2	73.7	223.1		17	Sample	post BCG2	1.17672e+06	0.0243023
	pre3	PD-L1	P1:18	2		453	64	299.1	6814.9		21.4	11.3	284.7		18	Sample	pre3	420130	0.00589032
	post BCG3	PD-L1	P1:19	2		452	61	1128.7	18324		15.3	56.4	238.8		19	Sample	post BCG3	1.61108e+06	0.00803948
	pre4	PD-L1	P1:20	1		456	63	82.7	863.9		9.8	3.8	207.8		20	Sample	pre4	86992.9	0.00111503
	postBCG4	PD-L1	P1:21	2		454	62	126.9	6434.1		47.6	7.7	207.2		21	Sample	postBCG4	716625	0.0163383
	pre5	PD-L1	P1:22	2		449	61	149.1	1780.5		11.2	7	217.4		22	Sample	pre5	427442	0.00070302
	postBCG5	PD-L1	P1:23	2		454	62	992.2	18716.5		17.7	44.4	280.9		23	Sample	postBCG5	1.10964e+06	0.00532641
	pre6	PD-L1	P1:24	2		455	63	401.4	5268.8		12.3	18.4	147.8		24	Sample	pre6	222240	0.00469807
	postBCG6	PD-L1	P1:25	2		464	63	1403.4	28521.2		19.1	73.1	172.5		25	Sample	postBCG6	1.56047e+06	0.0182229
