# Supplementary material for: BCG Impact on PD-1/PD-L1 Expression in Peripheral Immunocytes of Cancer Patients—A Potential Explanation for Its Activity in Preventing Alzheimer’s Disease
Source: Curr Issues Mol Biol. 2025 Aug 13;47(8):651. doi: 10.3390/cimb47080651 (PMC12384958; doi:10.3390/cimb47080651)
Supplement: Supplementary file 1 [file cimb-47-00651-s001.zip › Figure S1.odp]

## Slide: Slide1
PD-1
26
60
0.0
569
0.0
0.1
195
64
224
223
0.1
0.0
467025
384633
593937
546533
565189
213006
154713
413235
449461
465345
321353
23256
Total protein
A

## Slide: Slide3
467025
384633
593937
546533
565189
213006
154713
413235
449461
465345
321353
23256
PD-1 run
Total protein
Years
 cryopreserved  8  8.3  9  9.3  7  7.3  11  11.3  9  8  8  8.3  
Capillary No.
B
 


## Slide: Slide2
PD-L1
run
885 30 169 623 795 1596 287 981 582 1091 157 1605
492180 421058 613689 632017 543135 521782 448324 378473 340752 386161  276035 478870 
Total protein
C

## Slide: Slide4
492180 421058 613689 632017 543135 521782 448324 378473 340752 386161  276035 478870 
Total protein
Years
 cryopreserved  8  8.3  9  9.3  7  7.3  11  11.3  9  8  8  8.3  
PD-L1
run
D
Figure S1. PD-1 and PD-L1 virtual bands pre- and post-BCG vaccination of melanoma patients: Protein extracts of PBMCs of melanoma patients, pre- and post-BCG vaccination course, were dispensed into proper wells 2.4 uL protein+0.6uL master mix per well. The rest of the plate wells were loaded with all the reagents for the capillary immunoelectrophoresis runs. Rabbit anti PD-1 antibodies (A), rabbit anti PD-L1 antibodies (C) 10 uL/well, were detected by secondary anti rabbit IgG. The total protein in each capillary was detected by a designated kit that biotinylated in-capillary the total proteins that were detected by streptavidin (B) and (D). The instrument detected the chemiluminescent signals of the HRP-conjugated secondary antibodies (A), (C), and of the total proteins-bound streptavidin (B) and (D). Arbitrary numbers are inserted for the PD-1 and PD-L1 antigens and for the total proteins, the antigen quantities were normalized by quantities of total proteins. Pre- and post-BCG are marked in blue and red respectively, years cryopreserved are inserted at the bottom. The 
